# Supplementary material for: The fushi tarazu zebra element is not required for Drosophila viability or fertility
Source: G3 (Bethesda). 2021 Aug 26;11(11):jkab300. doi: 10.1093/g3journal/jkab300 (PMC8527495; doi:10.1093/g3journal/jkab300)
Supplement: jkab300_Supplementary_Data [file jkab300_supplementary_data.zip]

Archive with 13 entries (13 files):
- GENETICS-G3-2021-402710-s01.docx
- GENETICS-G3-2021-402710-s02.docx
- GENETICS-G3-2021-402710-s03.docx
- GENETICS-G3-2021-402710-s04.docx
- GENETICS-G3-2021-402710-s05.docx
- GENETICS-G3-2021-402710-s06.docx
- GENETICS-G3-2021-402710-s07.docx
- GENETICS-G3-2021-402710-s08.docx
- GENETICS-G3-2021-402710-s09.tif
- GENETICS-G3-2021-402710-s10.docx
- GENETICS-G3-2021-402710-s11.docx
- GENETICS-G3-2021-402710-s12.tif
- GENETICS-G3-2021-402710-s13.tif
